# Supplementary material for: DNA Repair Pathway in Ovarian Cancer Patients Treated with HIPEC
Source: Int J Mol Sci. 2023 May 17;24(10):8868. doi: 10.3390/ijms24108868 (PMC10219140; doi:10.3390/ijms24108868)
Supplement: Supplementary file 1 [file ijms-24-08868-s001.zip]

Archive with 1 entries (1 files):
- ijms-2352551-supplementary.pdf
